# Supplementary material for: The preceding root system drives the composition and function of the rhizosphere microbiome
Source: Genome Biol. 2020 Apr 6;21:89. doi: 10.1186/s13059-020-01999-0 (PMC7137527; doi:10.1186/s13059-020-01999-0)
Supplement: Supplementary file 2 — Additional file 2: Table S8 and Table S9. The relative abundance of microbial gene groups and taxonomic genus between different niches. This file includes the mean values and standard error for the heatmap in Fig. 4a and Fig. 4b. [file 13059_2020_1999_MOESM2_ESM.xlsx]

## Sheet: Table S8. Data in Fig 4a
		Bulk soil in -DR		Chickpea rhizosphere in -DR		Wheat rhizosphere in -DR		Detritusphere in +DR		Chickpea rhizosphere in +DR		Wheat rhizosphere in +DR
Functional group	p-values (corrected)	Mean (%)	SE (%)	Mean (%)	SE (%)	Mean (%)	SE (%)	Mean (%)	SE (%)	Mean (%)	SE (%)	Mean (%)	SE (%)
Carbohydrate Metabolism	<0.01	10.8618	0.1105	10.1427	0.0912	9.8244	0.2941	10.2685	0.0572	10.1615	0.0999	10.7253	0.1354
Amino Acid Metabolism	<0.01	11.0632	0.058	9.6601	0.0563	7.7956	0.3041	8.6817	0.0874	8.934	0.0975	9.2355	0.2605
Membrane Transport	<0.01	5.2904	0.0631	5.3042	0.0476	9.1441	0.2981	10.9489	0.0853	11.978	0.067	11.9051	0.0949
Replication and Repair	<0.01	8.4465	0.0519	8.0389	0.0832	7.2576	0.1061	5.6079	0.0489	5.619	0.1019	5.6818	0.0921
Energy Metabolism	<0.01	7.1709	0.0474	4.5113	0.0473	8.5245	0.1741	6.4225	0.0467	6.5152	0.0506	6.7604	0.1332
Translation	<0.01	8.742	0.0308	9.5871	0.017	4.0362	0.0771	4.4653	0.0257	4.1141	0.037	4.106	0.0904
Signal Transduction	<0.01	2.6002	0.0208	4.2936	0.0105	5.579	0.0275	5.5264	0.0112	5.0336	0.0323	4.521	0.0357
Xenobiotics Biodegradation	<0.01	4.0422	0.0334	3.6295	0.0794	3.5814	0.2083	4.1423	0.1347	4.2921	0.1612	4.272	0.271
Lipid Metabolism	<0.01	3.6876	0.0067	3.4849	0.0338	3.2556	0.0364	3.1927	0.1087	3.2814	0.0283	3.3352	0.068
Enzyme Families	<0.01	3.0698	0.1176	4.3717	0.0751	5.1344	0.0754	2.4519	0.0538	2.8041	0.0824	2.0913	0.0865
Nucleotide Metabolism	<0.01	4.4225	0.0978	3.7113	0.06	3.0729	0.0557	2.6294	0.0552	2.6298	0.0999	2.6389	0.0634
Glycosyl Transferases (GTs)	<0.01	32.8496	0.1351	32.3254	0.1218	35.7739	0.6934	33.4058	0.4851	34.7152	0.2849	34.2108	1.3044
Glycoside Hydrolases (GHs)	<0.01	34.5113	0.0372	35.5403	0.3517	30.8779	0.9706	32.7558	0.3777	31.4446	0.2679	32.6598	1.4292
Carbohydrate-Binding Modules (CBMs)	<0.01	18.4567	0.1188	17.0565	0.0991	19.4312	0.3427	19.7714	0.3112	20.2749	0.254	19.3316	0.3696
Carbohydrate Esterases (CEs)	<0.01	9.5245	0.2099	11.5903	0.2888	10.3442	0.2975	10.2884	0.3847	9.6953	0.0812	9.7736	0.2439
Auxiliary Activities (AAs)	<0.01	3.6233	0.4238	2.5396	0.228	2.6162	0.1888	2.7754	0.0571	2.882	0.2958	3.0862	0.1828
Polysaccharide Lyases (PLs)	<0.01	1.0346	0.0007	0.9479	0.0256	0.9566	0.1239	1.0031	0.0468	0.9879	0.0328	0.9379	0.1598
3: Primary Active Transporters	<0.01	65.4936	0.3398	55.1141	0.542	71.7885	0.8006	70.9446	1.131	72.6757	0.3706	73.2579	1.5474
2: Electrochemical Potential-driven Transporters	<0.01	12.0722	0.3256	15.1182	0.2355	11.4534	0.3258	12.8264	0.6806	12.1646	0.1804	12.0474	0.6182
1: Channels/Pores	<0.01	12.683	0.2003	15.4939	0.666	8.8477	0.2216	7.5851	0.2446	7.2424	0.1961	6.8169	0.5947
9: Incompletely Characterized Transport Systems	<0.01	6.1882	0.0536	9.4013	0.2446	5.3327	0.5517	6.1841	0.4303	5.5144	0.0818	5.4272	0.2543
8: Accessory Factors Involved in Transport	<0.01	2.353	0.0364	2.9651	0.0925	1.2677	0.1249	1.0361	0.1252	1.0769	0.0413	1.0445	0.0352
5: Transmembrane Electron Carriers	<0.01	0.7125	0.0291	0.7365	0.0669	0.9981	0.0498	1.1012	0.089	1.0015	0.0355	1.0753	0.0603
4: Group Translocators	<0.01	0.4975	0.0417	1.171	0.106	0.3118	0.0299	0.3224	0.0248	0.3246	0.0344	0.3308	0.0051

## Sheet: Table S9. Data in Fig 4b
		Bulk soil in -DR		Chickpea rhizosphere in -DR		Wheat rhizosphere in -DR		Detritusphere in +DR		Chickpea rhizosphere in +DR		Wheat rhizosphere in +DR
Bacteria genus	p-values (corrected)	Mean (%)	SE (%)	Mean (%)	SE (%)	Mean (%)	SE (%)	Mean (%)	SE (%)	Mean (%)	SE (%)	Mean (%)	SE (%)
Kaistobacter	<0.01	11.2317	1.2291	12.2417	1.6496	9.5011	0.8101	3.4873	0.0551	5.0269	0.67	3.2905	0.2738
Rubrobacter	<0.01	7.3682	0.0959	6.4566	0.0583	9.3101	0.6589	4.3266	0.2792	4.4279	0.2063	3.14	0.2848
Bacillus	<0.01	4.0979	0.9884	5.7012	1.7878	1.9969	0.8203	4.6796	0.1294	3.7188	0.8818	1.6149	0.3711
Geodermatophilus	<0.01	3.3339	0.3729	2.0721	0.147	3.2992	0.4697	1.9014	0.0777	2.4107	0.3106	2.622	0.3923
Rhodoplanes	<0.01	1.8609	0.1836	2.5323	0.1494	1.7393	0.0806	2.3876	0.0805	1.9477	0.1289	1.9766	0.2203
Candidatus Solibacter	<0.01	1.2705	0.205	1.1663	0.0415	1.0708	0.0798	1.4007	0.0372	1.0882	0.0704	1.1952	0.1899
Candidatus Nitrososphaera	<0.01	1.3197	0.0971	1.6583	0.1081	1.5367	0.1456	1.0013	0.0102	0.9753	0.0634	0.6193	0.0565
Nocardioides	<0.01	0.7611	0.0286	1.039	0.0563	1.0129	0.0516	1.2821	0.0587	1.2444	0.0481	1.2068	0.1524
Balneimonas	<0.01	0.3386	0.0303	0.356	0.0256	0.7901	0.0503	1.0853	0.055	1.6612	0.0815	1.9419	0.205
Kribbella	<0.01	1.5541	0.0496	0.8971	0.0175	1.0447	0.0504	0.9377	0.0338	0.8335	0.0035	0.819	0.0082
DA101	<0.01	0.793	0.0693	0.9203	0.058	0.8248	0.0188	1.2184	0.057	1.0361	0.1348	0.9782	0.0875
Pseudonocardia	<0.01	0.7901	0.1186	0.4515	0.0409	0.6135	0.0918	0.5759	0.0195	0.628	0.0793	0.6888	0.119
Methylibium	<0.01	0.4515	0.0583	0.2605	0.0221	0.7235	0.0659	0.4804	0.0369	0.4659	0.0249	0.7987	0.0758
Cellulomonas	<0.01	0.0405	0.0114	0.0145	0.002	0.0897	0.0241	0.6888	0.0461	0.8277	0.1178	1.1952	0.2204
Skermanella	<0.01	0.3183	0.0914	0.1187	0.0348	0.2952	0.05	0.5036	0.0248	0.628	0.0891	0.819	0.1574
Methylobacterium	<0.01	0.3068	0.0256	0.0955	0.0128	0.2373	0.0329	0.4978	0.016	0.7351	0.0514	0.7524	0.042
Modestobacter	<0.01	0.3704	0.0514	0.1707	0.0228	0.4775	0.0985	0.4225	0.0168	0.5122	0.0673	0.6483	0.0911
Aeromicrobium	<0.01	0.2228	0.0289	0.2228	0.0102	0.3502	0.0286	0.5325	0.0297	0.5614	0.0398	0.6801	0.0241
Ramlibacter	<0.01	0.4746	0.0249	0.2923	0.0074	0.3994	0.0461	0.4138	0.0054	0.4833	0.0409	0.492	0.0858
Flavisolibacter	<0.01	0.3849	0.0143	0.2807	0.0369	0.5904	0.0277	0.2894	0.0108	0.4283	0.0798	0.5672	0.0583
Actinomycetospora	<0.01	0.3154	0.0523	0.4023	0.0549	0.3878	0.0654	0.356	0.0268	0.463	0.0426	0.5759	0.063
Devosia	<0.01	0.2431	0.0469	0.1881	0.0322	0.1563	0.0303	0.437	0.0249	0.6714	0.077	0.7872	0.0472
